# Supplementary material for: The Antitumoral/Antimetastatic Action of the Flavonoid Brachydin A in Metastatic Prostate Tumor Spheroids In Vitro Is Mediated by (Parthanatos) PARP-Related Cell Death
Source: Pharmaceutics. 2022 Apr 29;14(5):963. doi: 10.3390/pharmaceutics14050963 (PMC9147598; doi:10.3390/pharmaceutics14050963)
Supplement: Supplementary file 1 [file pharmaceutics-14-00963-s001.zip]

Archive with 1 entries (1 files):
- pharmaceutics-1668907-supplementary.pdf
